# Supplementary material for: Tailoring the Magnetic and Structural Properties of Manganese/Zinc Doped Iron Oxide Nanoparticles through Microwaves-Assisted Polyol Synthesis
Source: Nanomaterials (Basel). 2022 Sep 22;12(19):3304. doi: 10.3390/nano12193304 (PMC9565877; doi:10.3390/nano12193304)
Supplement: Supplementary file 1 [file nanomaterials-12-03304-s001.zip]

Archive with 1 entries (1 files):
- nanomaterials-1877840-supplementary.pdf
